# Supplementary material for: The Development and Evaluation of a Novel Highly Selective PET Radiotracer for Targeting BET BD1
Source: Pharmaceuticals (Basel). 2024 Sep 27;17(10):1289. doi: 10.3390/ph17101289 (PMC11509907; doi:10.3390/ph17101289)
Supplement: Supplementary file 1 [file pharmaceuticals-17-01289-s001.zip]

Archive with 1 entries (1 files):
- pharmaceuticals-3190613-supplementary.pdf
